# Supplementary material for: Senescent skeletal muscle fibroadipogenic progenitors recruit and promote M2 polarization of macrophages
Source: Aging Cell. 2023 Dec 19;23(3):e14069. doi: 10.1111/acel.14069 (PMC10928562; doi:10.1111/acel.14069)
Supplement: Supplementary file 3 — Table S1. [file ACEL-23-e14069-s003.xlsx]

## Sheet: Primers and antibodies used
REAGENT or RESOURCE	SOURCE	IDENTIFIER
Antibodies
CCL2 ab	eBioscience	Cat# 2027-03-31
OPN ab	Santa Cruz Biotechnology	Cat# sc-73631
CD31 MicroBeads, mouse	Miltenyi	Cat# 130-097-418
CD45 MicroBeads, mouse	Miltenyi	Cat# 130-052-301
Anti-Sca-1 (non-HSC) MicroBeads, mouse	Miltenyi	Cat# 130-106-641
Anti-Integrin α-7 (Integrin Subunit Alpha 7) MicroBeads, mouse	Miltenyi	Cat# 130-104-261
CD206 ab	Biolegend	Cat# 141704
CD80	Biolegend	Cat# 104708
CD68	Biolegend	Cat# 137008
Primers for qPCR
Tbp	Integrated DNA Technologies	Cat# MM.PT.39a.22214839
p16Ink4a	Integrated DNA Technologies	Cat# MM.PT.58.42804808
p21	Integrated DNA Technologies	Cat# MM.PT.58.5884610
Ccl2	Integrated DNA Technologies	Cat# MM.PT.58.42151692
Tnfa	Integrated DNA Technologies	Cat# Mm.PT.58.12575861
Tgfb	Integrated DNA Technologies	Cat# Mm.PT.58.11254750
Il6	Integrated DNA Technologies	Cat# Mm.PT.58.10005566
Pai1	Integrated DNA Technologies	Cat# Mm.PT.58.6413525
Mmp9	Integrated DNA Technologies	Cat# Mm.PT.58.10100097
Pai2	Integrated DNA Technologies	Cat# Mm.PT.58. 13584177
Ki67	Integrated DNA Technologies	Cat# Mm.PT.58. 7871981
Spp1	Integrated DNA Technologies	Cat# Mm.PT.58. 43709208
Pdgfra	Integrated DNA Technologies	Cat# Mm.PT.56a.5639577
Cd80	Integrated DNA Technologies	Cat# Mm.PT.58.10255942
Mrc1	Integrated DNA Technologies	Cat# Mm.PT.58.42560062
Chemicals, Peptides, and Recombinant Proteins, and Commercial Assays
bFGF Recombinant Human Protein	Gibco	Cat# 13256029
TRIzol reagent	Invitrogen	Cat# 15596026
Red Blood Cell Lysis Solution	Miltenyi	Cat# 130-094-183
M-MLV Reverse Transcriptase	Invitrogen	Cat# 28025013
PerfeCTa qPCR FastMix II, ROX, QuantaBio	Quantabio	Cat# 95119-05K
Skeletal Muscle Dissociation Kit	Miltenyi	Cat# 130-098-305
Software and Algorithms
Prism	Graphpad	RRID:SCR_002798; V8.4.1
R	https://www.r-project.org/	RRID: SCR_001905; V3.6.0
Seurat	https://satijalab.org/seurat/	RRID: SCR_016341; V3.1.3
edgeR	http://bioconductor.org/packages/edgeR/	RRID:SCR_012802; V3.10
GSEA	Broad Institute	RRID: SCR_003199; V4.0.3
Cellchat	http://www.cellchat.org/	V1.0.0
Flowjo	https://www.flowjo.com/	V10.8.1
